# Supplementary material for: Psychometric properties of a Korean version of the pre-sleep arousal scale
Source: PLoS One. 2025 Sep 26;20(9):e0333390. doi: 10.1371/journal.pone.0333390 (PMC12469159; doi:10.1371/journal.pone.0333390)
Supplement: S1 File — (XLSX) [file pone.0333390.s001.xlsx]

## Sheet: Sheet1
No	Age	Gender	Education level	Martial status	Employment status	Household Income	Height	Weight	Health status	Perceived stress level	PSAS_S1	PSAS_S2	PSAS_S3	PSAS_S4	PSAS_S5	PSAS_S6	PSAS_S7	PSAS_S8	PSAS_C1	PSAS_C2	PSAS_C3	PSAS_C4	PSAS_C5	PSAS_C6	PSAS_C7	PSAS_C8	ISI_1_1	ISI_1_2	ISI_1_3	ISI_2	ISI_3	ISI_4	ISI_5	PSQI_1	PSQI_2	PSQI_3	PSQI_4	PSQI_5_a	PSQI_5_b	PSQI_5_c	PSQI_5_d	PSQI_5_e	PSQI_5_f	PSQI_5_g	PSQI_5_h	PSQI_5_i	PSQI_5_j	PSQI_6	PSQI_7
1	39	1	4	2	2	.	184	115	2	4	1	2	1	1	2	1	1	2	5	4	3	4	2	5	5	3	3	1	1	3	3	2	2	01:00:00	10	07:50:00	6	2	1	4	1	4	1	1	2	1	1	3	1
2	38	1	4	2	2	.	172	68	3	2	1	1	1	1	1	1	1	1	1	1	1	1	1	1	1	1	1	1	1	2	1	1	1	23:50:00	10	07:20:00	6.5	1	3	3	1	3	1	1	1	1	1	1	1
3	43	1	4	2	2	.	170	70	3	2	1	1	1	1	1	2	2	2	1	2	2	2	4	3	3	1	1	1	1	1	1	1	1	1900-01-01	30	07:30:00	7	2	2	2	1	3	1	1	2	1	1	2	1
4	36	1	4	1	2	.	176	63	3	2	1	1	1	1	1	1	1	2	1	1	2	2	2	2	2	1	1	1	1	2	3	2	2	23:20:00	10	06:30:00	8	1	1	1	1	1	1	1	3	4	1	2	1
5	36	1	4	1	2	.	176	85	5	1	1	1	1	1	1	1	1	1	1	1	1	1	5	1	1	1	1	1	1	1	1	1	1	01:00:00	30	07:00:00	6	1	3	3	1	3	2	2	2	1	1	1	1
6	49	1	4	2	2	.	169	83	3	4	1	2	1	1	1	2	1	2	4	2	2	3	3	3	3	2	4	4	1	4	5	2	4	02:00:00	60	06:30:00	3	4	4	1	1	4	1	1	2	1	1	4	4
7	39	1	3	2	2	.	173	76	2	4	2	2	1	1	1	2	1	2	3	4	4	4	2	4	4	3	2	2	2	3	2	2	2	23:00:00	90	05:50:00	5	4	3	3	1	3	2	2	3	1	1	3	1
8	45	1	3	2	2	.	170	68	3	2	2	1	1	1	1	3	1	2	1	2	1	2	3	2	2	1	1	1	1	2	2	1	1	23:30:00	30	06:50:00	6	2	2	2	1	2	1	1	1	1	1	2	1
9	37	1	4	2	2	.	171	76	3	4	1	1	1	1	1	2	1	2	1	3	1	1	2	1	2	1	1	1	1	3	2	2	1	23:00:00	30	06:00:00	7	1	3	2	1	1	1	1	1	1	1	3	1
10	35	1	3	2	2	.	173	72	4	1	1	1	1	1	1	1	1	1	1	1	1	1	4	1	1	1	1	1	1	2	1	1	1	1900-01-01	0	07:00:00	7	1	3	3	1	1	1	1	1	1	1	2	1
11	44	1	4	2	2	.	178	66	4	2	2	1	2	1	1	2	1	2	1	2	1	2	5	1	2	2	1	1	2	2	1	1	1	23:00:00	20	05:00:00	6	1	3	3	1	2	1	1	2	1	1	2	1
12	47	1	4	2	2	.	172	68	3	2	1	1	1	1	1	1	1	1	2	2	1	2	3	2	2	3	3	3	1	4	1	1	2	23:30:00	30	06:00:00	5	3	2	2	1	2	1	1	1	1	1	2	1
13	43	1	4	2	2	.	172	73	3	2	1	2	1	1	1	1	1	2	2	2	2	2	3	2	2	2	2	2	2	4	3	3	3	22:30:00	20	06:00:00	6	3	3	2	2	3	3	1	3	1	1	3	1
14	47	1	4	2	2	.	186	95	3	3	1	1	1	1	1	1	1	1	1	2	1	2	3	3	3	3	1	1	1	3	1	1	1	1900-01-01 00:30:00	10	06:10:00	5.3	1	1	1	1	1	1	1	1	1	1	2	1
15	46	1	4	2	2	.	168	64	3	3	2	2	1	1	1	2	1	2	2	2	2	2	3	2	2	3	2	2	2	3	3	2	2	1900-01-01	10	06:00:00	5.5	4	2	2	1	4	1	1	4	1	1	2	1
16	53	1	4	2	2	.	171	81	4	2	2	2	1	2	1	1	1	4	2	2	1	2	3	2	2	2	1	1	2	2	2	1	1	22:30:00	30	05:00:00	6	1	3	3	1	3	2	2	1	1	1	2	1
17	46	1	4	2	2	.	179	80	2	4	4	3	4	4	3	4	3	4	2	3	5	4	1	3	4	1	1	2	1	3	3	4	4	1900-01-01 00:30:00	30	06:20:00	4.5	2	3	3	2	4	3	1	3	1	3	3	1
18	43	1	4	2	2	3	170	80	3	3	1	1	1	1	1	2	1	3	1	2	1	1	3	2	1	1	1	1	1	3	1	1	1	23:30:00	5	07:20:00	7.5	2	2	1	1	2	2	1	1	1	1	2	1
19	50	2	2	2	1	2	160	60	2	4	2	2	2	2	3	3	1	2	2	2	2	2	3	2	3	2	2	2	2	3	2	2	2	1900-01-01	30	07:00:00	6	4	3	3	3	3	1	1	2	1	1	3	1
20	38	2	4	2	1	2	166	53	3	3	2	2	1	1	1	3	1	2	1	2	1	2	3	1	2	2	1	1	1	4	2	1	1	23:00:00	20	07:00:00	7	1	2	2	1	1	2	1	1	1	1	3	1
21	29	2	3	1	1	2	170	109	2	2	1	1	1	1	1	1	1	2	2	1	1	2	1	1	1	2	2	2	1	4	2	1	2	1900-01-01 00:30:00	30	09:30:00	8	4	3	3	1	4	1	1	1	1	1	3	1
22	24	1	3	1	2	1	178	73	3	4	4	1	4	1	1	2	1	1	1	2	1	2	2	4	4	1	1	1	1	4	2	2	5	04:30:00	5	07:30:00	4	1	1	1	2	1	1	1	1	1	1	3	1
23	25	1	3	1	1	2	173	72	3	4	2	1	1	1	1	1	3	3	1	2	2	2	2	2	2	2	1	1	1	2	1	1	1	03:00:00	40	11:00:00	8.5	3	1	2	1	1	1	1	2	1	1	2	1
24	24	2	3	1	1	3	160	68	3	3	1	1	1	1	1	1	1	1	1	1	1	1	1	1	1	1	1	1	1	3	2	2	1	01:00:00	30	07:00:00	7	3	1	1	1	2	2	1	1	1	1	2	1
25	26	1	4	1	2	4	178	74	5	1	1	1	1	1	1	1	1	2	1	1	1	1	1	1	1	1	1	1	1	1	1	1	1	1900-01-01	5	06:50:00	6.7	1	1	1	1	1	1	1	1	1	1	2	1
26	24	1	4	1	2	.	173	64	4	3	1	1	1	1	1	1	1	2	1	1	1	1	4	1	1	1	1	1	1	2	1	1	2	23:30:00	10	06:30:00	7	1	4	1	1	1	1	1	2	1	1	2	1
27	23	2	4	1	2	2	170	64	3	4	1	1	1	1	1	1	1	1	1	4	4	1	4	1	1	1	1	2	1	2	4	1	2	02:00:00	2.5	06:00:00	5	2	3	1	1	2	1	1	2	1	1	2	1
28	25	1	4	1	2	1	175	65	4	3	1	1	1	1	1	1	1	1	1	4	1	3	4	3	2	1	1	1	2	3	1	1	1	01:00:00	30	06:30:00	5	3	4	3	2	3	1	3	1	1	1	2	1
29	24	1	3	1	1	.	178	73	5	1	1	1	1	1	2	2	1	2	1	1	2	2	4	1	1	1	2	1	1	2	1	1	1	23:00:00	30	06:00:00	6	3	1	1	1	2	1	1	2	1	1	2	1
30	24	1	4	1	2	1	175	84	3	2	1	1	1	1	1	1	1	3	1	2	1	1	1	1	1	1	1	1	1	1	1	1	1	23:30:00	20	07:00:00	6.5	2	3	2	1	4	1	2	1	1	1	2	1
31	24	2	3	1	1	2	164	65	4	3	1	1	1	1	1	1	1	3	1	1	1	1	1	1	1	2	1	1	4	3	3	3	2	02:00:00	30	08:00:00	6	1	1	1	1	2	1	1	1	1	1	2	1
32	55	1	4	2	2	3	174	84	3	4	1	2	1	1	1	1	1	2	2	4	1	2	2	4	3	3	2	2	3	4	2	1	3	1900-01-01	20	06:40:00	6	4	4	4	1	4	1	3	3	1	1	3	1
33	45	1	4	2	2	2	172	84	4	4	1	1	1	1	1	1	1	1	1	1	1	1	2	1	2	1	1	1	1	3	2	1	1	1900-01-01 00:30:00	20	06:30:00	6	1	2	2	1	1	1	1	1	1	1	2	1
34	37	2	4	1	2	2	158	48	3	3	3	3	1	1	2	3	3	1	3	2	1	2	3	1	1	1	4	4	1	5	5	1	3	03:00:00	180	10:00:00	6	4	4	4	1	1	1	4	1	1	1	4	4
35	24	2	3	1	1	3	167	50	4	2	2	3	1	1	2	1	1	2	2	3	1	2	1	2	2	2	2	1	1	3	2	2	2	02:30:00	20	07:00:00	5	2	1	1	1	1	3	1	1	1	1	2	1
36	36	1	5	2	2	2	175	80	2	2	1	1	1	1	1	1	3	3	2	4	2	4	2	4	4	1	2	1	1	4	3	2	2	23:00:00	30	06:00:00	6.5	3	4	2	1	3	1	3	1	1	1	3	1
37	37	1	4	2	2	3	179	85	3	3	1	1	1	1	1	1	1	2	1	2	1	1	2	1	1	1	1	2	1	4	3	4	4	01:00:00	10	05:50:00	4.3	2	4	2	3	4	1	4	1	2	3	3	1
38	40	1	4	2	2	3	175	81	3	3	2	2	3	2	1	2	2	4	2	2	2	2	3	2	2	3	2	2	3	4	2	3	2	23:00:00	60	06:50:00	5	4	3	3	2	3	2	4	1	2	1	3	1
39	39	1	4	2	2	3	179	87	3	3	1	1	1	1	1	1	1	1	1	1	1	1	3	1	1	1	1	1	1	3	3	1	2	03:00:00	10	06:40:00	3.5	2	1	1	1	4	1	1	1	1	1	2	1
40	38	1	4	2	2	3	167	64	4	3	1	1	1	1	2	1	1	1	1	1	1	1	3	1	3	1	1	1	1	2	1	1	1	23:30:00	10	06:00:00	6	1	3	1	1	1	1	1	1	1	1	2	1
41	47	1	4	2	2	2	168	77	2	4	1	2	1	2	1	2	3	2	1	2	4	4	1	2	2	2	2	2	2	4	3	1	2	1900-01-01	60	06:20:00	6	4	3	3	1	4	1	1	3	4	1	4	1
42	55	1	2	2	2	2	165	70	3	2	2	1	1	1	1	3	1	1	1	2	2	5	3	3	3	1	1	1	2	3	3	1	4	01:30:00	5	07:00:00	6	1	1	1	1	4	1	1	1	1	1	2	1
43	63	1	4	2	2	2	178	67	3	3	2	2	2	2	1	2	2	2	2	2	2	2	3	2	2	3	2	3	2	3	3	2	3	22:00:00	60	06:00:00	6	4	4	3	1	2	1	1	1	1	1	2	1
44	33	1	4	1	2	3	179	83	3	3	1	1	1	1	1	1	1	1	2	2	1	2	1	2	2	1	2	2	1	4	2	2	2	01:00:00	60	06:30:00	5	4	4	1	1	1	1	1	2	1	1	3	1
45	46	1	4	2	2	4	178	94	4	4	2	1	1	1	1	1	1	2	1	5	1	2	4	1	4	4	1	1	1	2	1	1	1	23:00:00	5	04:00:00	5	1	4	4	1	3	1	1	1	1	1	2	1
46	30	1	4	1	2	4	176	78	3	2	2	1	1	1	1	1	1	1	1	1	1	1	1	1	1	1	1	1	1	2	1	1	1	02:00:00	30	07:00:00	5	3	1	1	1	1	1	1	1	1	1	1	1
47	34	1	4	2	2	4	183	70	4	3	1	1	1	1	1	1	1	1	1	1	1	1	1	1	1	1	1	1	1	3	1	1	1	23:00:00	10	06:10:00	7	1	1	1	1	1	1	1	1	1	1	2	1
48	44	1	4	2	2	3	171	66	4	2	1	1	1	1	1	1	1	2	1	1	1	1	3	1	1	1	1	1	1	2	1	1	1	1900-01-01 00:30:00	5	06:30:00	5.5	1	1	1	1	1	1	1	1	1	1	2	1
49	38	1	4	2	2	3	182	96	4	1	1	1	1	1	1	1	1	1	1	1	1	1	5	1	1	1	1	1	1	3	1	2	1	23:30:00	30	07:30:00	8	1	2	3	1	4	1	3	1	1	1	2	1
50	35	1	4	2	2	3	173	90	3	2	1	1	1	1	1	1	2	2	1	2	1	2	4	1	2	1	1	1	1	3	3	1	2	23:50:00	20	06:30:00	6.5	2	3	3	1	4	1	1	1	1	1	2	1
51	44	1	4	2	2	3	179	84	3	2	1	1	1	1	1	1	1	1	1	2	1	2	2	2	2	1	1	1	2	2	2	1	1	23:30:00	10	06:10:00	6.5	2	2	2	2	2	2	2	2	2	1	2	1
52	49	1	4	2	2	3	176	88	2	4	2	2	2	2	1	4	3	4	2	4	2	2	2	2	3	2	1	1	1	4	3	2	2	01:00:00	60	06:30:00	5	3	3	2	3	4	2	2	2	2	1	3	1
53	48	1	5	3	2	3	174	67	3	3	1	2	1	1	1	1	1	2	2	1	1	1	2	2	2	2	3	2	2	4	2	2	2	1900-01-01 00:30:00	30	06:20:00	5.5	3	3	3	1	2	1	1	1	1	1	3	1
54	35	1	4	1	2	3	175	75	3	3	1	1	1	1	1	1	1	1	1	1	1	1	1	1	1	1	1	1	1	2	1	1	1	1900-01-01	10	07:00:00	6	2	2	2	1	2	1	2	1	1	1	2	1
55	43	1	4	3	2	3	178	90	3	4	1	1	1	1	1	1	1	3	2	2	1	2	3	2	2	2	4	4	3	4	4	1	4	01:30:00	30	06:45:00	4.3	4	4	2	3	4	1	4	2	1	1	3	1
56	52	1	4	2	2	3	177	78	2	2	1	1	1	1	1	1	2	2	1	2	2	2	1	2	2	2	1	1	2	4	3	1	2	1900-01-01	15	05:30:00	5.3	2	2	1	2	3	2	2	1	1	2	3	1
57	34	1	3	2	2	3	173	89	3	3	1	1	1	1	1	1	1	2	1	2	1	1	3	1	1	1	1	1	1	2	2	1	2	21:00:00	7.5	05:00:00	8	1	4	4	1	4	1	2	3	1	1	3	1
58	23	1	3	1	1	3	167	79	5	3	1	1	1	1	1	1	1	1	1	1	1	1	1	1	1	1	1	1	1	1	1	1	1	1900-01-01	10	06:00:00	5.8	1	2	2	1	1	1	3	1	1	1	1	1
59	31	1	4	1	2	3	176	83	3	2	1	1	1	1	1	1	2	2	1	2	2	3	2	2	2	2	1	1	1	3	1	1	2	01:00:00	10	07:30:00	6.5	1	2	2	1	2	2	2	2	1	1	2	1
60	30	2	3	2	1	3	160		3	3	1	1	1	1	1	1	1	1	1	2	1	2	3	5	4	3	3	2	1	2	2	2	2	02:00:00	60	11:00:00	8	4	2	1	2	2	2	1	1	1	1	2	1
61	32	1	4	1	2	1	179	82	3	4	2	2	1	3	1	4	1	4	2	5	4	4	2	5	5	2	3	2	4	4	3	2	2	02:00:00	30	07:00:00	5	4	2	3	1	4	1	1	3	1	1	3	1
62	32	1	4	1	2	2	172	70	3	3	1	2	2	1	1	2	3	2	4	1	1	1	3	3	3	3	3	1	1	4	3	2	3	03:00:00	120	13:00:00	8	4	1	3	2	1	1	3	2	1	1	3	4
63	27	1	3	1	1	2	178	88	3	2	1	1	1	1	1	2	5	2	1	2	1	3	2	4	1	1	1	1	2	4	2	2	2	01:00:00	60	05:40:00	3.7	2	3	1	1	4	1	4	1	1	1	3	1
64	28	2	4	1	2	2	161	43	4	3	1	1	1	1	1	2	1	1	1	1	1	1	2	1	2	1	1	1	1	3	1	1	2	01:00:00	20	08:00:00	6.5	2	1	1	1	1	3	1	2	1	1	2	1
65	62	1	4	2	1	3	170	68	4	3	1	1	1	1	1	1	1	2	1	1	2	2	2	3	2	2	1	1	1	2	4	2	1	01:00:00	25	08:00:00	7	2	2	1	1	4	1	1	1	1	1	1	1
66	33	1	4	2	2	2	184	93	4	1	1	1	1	1	1	1	1	1	1	1	1	1	1	1	1	1	1	1	1	2	1	1	1	23:00:00	20	06:30:00	7	3	3	3	2	2	2	2	1	1	1	2	1
67	38	2	4	1	2	1	160	50	1	5	1	1	1	1	1	1	2	1	1	4	4	4	2	4	4	4	3	3	5	5	4	3	5	1900-01-01	60	06:00:00	4	4	4	2	2	3	1	2	2	2	1	4	1
68	30	1	4	1	2	3	170	68	5	1	1	1	1	1	1	1	1	1	1	1	1	1	1	1	1	1	1	1	1	1	1	1	1	22:00:00	5	07:00:00	9	1	1	1	1	1	1	1	1	1	1	1	1
69	32	2	4	2	1	3	165	63	3	3	1	1	1	1	1	2	4	2	1	2	1	2	3	3	3	3	1	2	1	3	2	1	1	23:30:00	10	05:30:00	5	2	2	1	1	1	1	2	1	1	1	2	1
70	32	1	4	1	2	2	172	78	2	4	1	2	2	3	2	3	4	2	1	2	3	2	3	3	1	2	2	2	1	4	2	3	2	02:00:00	30	08:50:00	6	4	2	3	2	4	2	4	2	1	1	2	1
71	32	1	4	1	2	3	173	70	3	2	1	2	1	1	1	3	2	2	1	1	2	3	2	1	1	1	2	2	1	2	3	2	2	1900-01-01	20	08:00:00	8	2	2	2	1	2	2	3	2	1	1	2	1
72	27	2	4	1	2	1	157	48	5	5	1	2	1	1	2	1	1	2	2	2	3	3	3	2	2	2	2	2	1	3	2	2	2	01:00:00	10	07:10:00	6.5	2	3	2	1	3	3	3	4	2	1	3	1
73	21	2	3	1	1	2	163	56	3	4	1	1	2	1	1	1	2	2	1	1	2	1	3	1	1	2	2	2	2	3	1	2	2	03:00:00	60	09:00:00	6	1	3	2	1	2	2	2	1	1	1	2	1
74	41	1	4	2	2	3	176	65	3	2	1	1	2	1	1	1	1	2	3	1	1	2	3	1	1	1	4	1	1	3	2	1	2	02:00:00	60	07:30:00	5.5	4	1	2	1	1	1	2	1	1	1	3	1
75	32	1	4	1	2	2	175	88	3	4	2	1	1	1	1	1	2	3	2	3	1	2	2	2	2	3	1	2	2	3	3	2	2	23:30:00	30	06:10:00	7	2	2	1	4	4	3	3	3	1	1	3	1
76	32	1	4	1	2	3	175	81	4	2	1	1	1	1	1	1	1	1	1	1	1	1	3	1	1	1	1	1	2	3	2	2	2	01:00:00	15	06:20:00	6	2	2	2	2	2	1	3	1	1	1	2	1
77	27	1	4	1	1	2	175	66	3	2	2	2	2	2	2	2	1	2	2	2	2	2	3	3	4	4	3	3	3	4	2	2	2	01:00:00	30	08:00:00	7	3	3	3	1	1	1	1	4	1	1	3	1
78	29	2	4	2	1	1	159	65	3	3	2	2	1	1	1	1	1	2	2	4	3	4	3	3	3	4	2	2	3	3	2	2	2	01:00:00	40	08:00:00	6	4	4	3	3	3	1	1	2	1	1	3	1
79	34	1	4	1	2	2	174	73	4	1	1	1	1	1	1	1	1	3	1	1	1	1	3	2	3	1	1	1	1	2	2	1	1	01:30:00	30	09:00:00	7	3	2	2	1	2	1	1	1	1	1	2	1
80	60	2	3	2	2	1	156	54	3	4	1	1	1	2	5	5	2	4	4	4	3	4	1	4	4	3	2	2	3	4	3	5	4	01:00:00	60	07:00:00	5	3	4	3	1	1	3	4	2	3	1	3	1
81	28	2	4	1	2	1	163	60	3	2	3	1	1	1	2	2	2	1	4	4	3	4	2	2	5	2	3	4	1	3	3	2	2	01:30:00	60	09:00:00	3	4	4	2	3	1	1	2	2	1	1	3	1
82	29	1	4	1	2	3	176	70	4	1	2	1	2	2	1	1	1	1	1	3	1	4	4	1	1	1	1	1	2	2	1	1	1	23:00:00	5	06:30:00	7	1	1	1	1	4	1	2	2	1	1	1	1
83	25	1	3	1	2	2	172	65	3	2	3	2	2	1	3	3	3	3	2	2	3	3	3	3	2	2	2	3	2	3	2	3	3	1900-01-01	30	08:00:00	8	4	2	3	2	3	1	3	3	1	1	2	1
84	45	1	4	2	2	2	173	63	4	2	1	1	1	1	1	1	1	2	1	2	1	2	2	1	1	2	1	1	1	1	1	1	1	23:50:00	15	07:10:00	7	1	2	2	1	1	1	1	1	1	1	1	1
85	59	1	4	2	2	2	158	67	3	3	1	1	1	1	1	1	1	1	1	2	1	2	3	1	2	1	1	1	2	2	2	1	1	1900-01-01	3	05:30:00	5.3	1	2	1	1	4	1	2	2	1	1	2	1
86	41	1	4	1	2	3	165	80	4	2	1	1	1	1	1	2	2	1	1	1	1	1	4	1	1	1	1	1	2	2	2	2	2	1900-01-01	60	07:30:00	7	2	3	2	1	2	1	3	1	1	1	2	1
87	49	1	4	2	2	3	171	71	4	3	1	1	1	1	1	1	1	2	1	1	1	1	3	1	1	1	1	1	1	1	1	1	1	23:40:00	20	04:20:00	5	1	2	3	1	3	1	1	1	1	1	2	1
88	41	1	3	2	2	1	171	63	4	3	1	3	1	1	1	3	1	1	1	4	2	3	4	2	2	1	1	1	1	1	2	1	1	22:30:00	20	07:30:00	8	1	2	1	1	1	1	1	2	1	1	1	1
89	62	1	4	2	2	2	173	76	2	2	2	2	2	2	1	2	1	4	1	1	2	2	2	1	1	2	1	2	2	3	2	1	1	22:00:00	20	06:30:00	7	2	3	3	3	4	3	2	2	3	1	2	1
90	27	2	4	1	2	3	168	58	4	3	1	1	1	1	1	1	1	1	1	3	1	2	4	2	2	1	2	1	1	2	2	1	1	1900-01-01	60	06:00:00	5.3	4	3	1	1	1	2	2	2	1	1	2	1
91	28	1	3	1	2	3	173	70	3	1	1	1	1	1	1	1	1	1	1	1	1	1	1	1	1	1	1	1	1	1	1	1	1	1900-01-01	20	09:00:00	8.7	1	1	1	1	1	1	3	1	1	1	1	1
92	28	1	4	1	2	2	175	70	3	3	2	2	2	2	2	2	2	2	3	3	3	3	3	3	3	3	1	1	1	2	3	1	1	1900-01-01	60	08:00:00	7	2	3	3	3	3	3	3	2	2	1	1	2
93	60	2	3	2	1	1	160	58	3	4	1	1	1	1	1	1	1	1	1	2	2	2	1	2	2	1	2	2	4	4	2	2	3	23:50:00	30	06:00:00	6	3	3	2	1	3	2	2	3	2	1	3	1
94	57	1	3	2	2	1	170	72	2	4	2	2	2	1	1	1	1	1	1	2	2	2	1	2	2	2	2	2	2	4	2	2	3	23:30:00	60	06:00:00	5	2	3	3	1	3	3	3	2	3	1	3	1
95	27	1	3	1	1	3	174	71	5	3	1	1	1	1	1	1	1	1	1	1	1	1	5	1	1	3	3	3	3	2	1	2	2	23:30:00	20	08:00:00	9	2	2	2	1	1	1	1	1	1	1	1	1
96	22	2	3	1	1	3	165	48	4	2	2	3	2	1	4	2	3	5	2	2	1	1	1	1	3	1	2	3	3	4	2	3	2	22:30:00	10	08:20:00	9.5	2	1	2	2	1	1	1	1	1	1	2	3
97	39	1	5	2	2	3	180	79	4	3	1	1	1	1	1	2	1	1	1	2	1	2	2	2	2	2	1	2	1	2	1	1	1	22:30:00	20	06:30:00	8	1	2	2	1	1	1	2	3	1	1	1	1
98	30	1	4	1	2	3	177	76	4	2	1	1	1	1	1	1	1	1	1	1	1	1	3	1	1	1	1	1	1	3	1	1	1	01:00:00	10	07:00:00	6	1	2	2	1	1	1	1	1	1	1	2	1
99	57	1	4	2	2	3	178	73	4	1	1	1	1	1	1	1	1	1	1	1	1	1	2	1	1	1	1	2	2	3	1	1	1	23:00:00	5	05:30:00	6	1	3	3	1	1	1	1	2	1	1	2	1
100	27	1	4	1	2	2	170	58	2	3	4	4	3	3	1	2	2	4	4	4	4	4	2	3	3	5	3	2	2	4	2	2	2	23:30:00	40	07:20:00	6.5	4	4	3	2	1	1	4	2	1	4	3	1
101	29	1	4	1	2	3	183	79	3	4	1	1	1	2	1	1	1	1	1	2	2	2	3	2	2	2	2	1	2	3	1	2	2	1900-01-01	15	07:00:00	7	2	2	2	1	1	1	1	1	1	1	2	1
102	43	1	4	2	2	3	171	74	2	2	3	3	3	3	3	3	1	3	2	3	2	2	3	1	1	3	1	2	3	3	3	3	3	23:00:00	30	06:00:00	8	3	3	2	3	3	2	3	3	3	1	3	1
103	46	1	5	2	2	4	170	61	3	4	5	5	4	5	5	5	5	5	1	5	4	4	3	3	4	4	1	1	1	3	3	1	1	01:00:00	10	06:30:00	5	1	1	1	1	1	1	1	2	1	1	3	1
104	29	1	4	1	2	3	183	80	5	1	1	1	1	1	1	1	1	2	1	1	1	1	3	1	1	2	1	1	1	3	1	2	1	23:30:00	20	07:00:00	6.5	2	2	2	1	4	1	2	1	1	1	2	1
105	58	1	4	2	2	3	172	78	3	1	1	1	1	1	1	1	1	1	1	1	1	4	4	4	4	1	4	4	5	4	3	2	2	23:00:00	10	04:00:00	5	2	4	4	1	4	1	4	1	1	1	3	1
106	29	1	4	1	2	3	180	78	4	2	1	1	1	1	1	1	2	1	1	2	1	2	2	1	2	1	1	1	2	3	1	1	2	01:00:00	5	08:00:00	6	2	1	1	1	1	1	2	2	1	1	2	1
107	41	1	5	2	2	3	172	69	4	2	1	1	1	1	1	2	1	1	1	2	1	1	4	1	1	2	1	1	2	3	5	1	1	23:00:00	10	07:30:00	7	1	3	3	1	1	1	1	1	1	1	2	1
108	45	1	4	3	2	3	173	88	5	3	2	2	1	1	1	1	2	2	2	4	3	2	3	3	3	4	1	3	2	4	2	1	2	23:30:00	20	04:30:00	5	2	3	2	1	3	2	3	2	1	1	3	1
109	31	1	4	1	2	2	174	87	2	2	3	2	1	4	2	3	4	3	4	4	2	4	3	5	4	2	3	4	1	4	2	2	3	02:30:00	45	08:30:00	5.5	4	3	4	1	2	1	2	2	1	1	3	1
110	57	1	5	2	2	3	170	76	4	2	1	1	1	1	1	1	1	2	1	2	1	1	5	1	2	1	1	1	1	1	5	1	1	23:00:00	30	06:30:00	6	1	2	2	1	1	1	1	3	1	1	1	1
111	34	1	4	1	2	1	185	69	3	2	1	2	1	1	1	1	1	3	2	4	4	4	2	5	5	2	3	2	2	4	3	2	3	1900-01-01 00:30:00	30	07:00:00	6	3	3	2	1	2	1	3	2	1	1	2	1
112	54	1	4	2	2	3	169	61	3	3	1	2	1	2	1	2	1	2	2	2	4	4	2	3	4	3	2	2	2	4	2	2	3	1900-01-01	75	08:00:00	7.5	2	3	3	1	3	1	2	3	4	1	2	2
113	34	1	4	1	2	3	188	100	3	3	1	2	2	2	1	1	1	1	3	2	2	2	1	2	2	2	2	2	1	4	3	3	3	02:00:00	30	08:00:00	5.5	4	3	2	2	2	2	3	1	1	1	3	1
114	21	1	3	1	2	3	177	94	4	1	1	1	1	1	1	1	1	1	1	1	1	1	2	1	1	1	1	1	1	2	1	1	1	01:00:00	10	08:00:00	5.5	1	3	2	1	1	1	1	1	1	1	2	1
115	32	1	4	1	2	1	178	95	4	2	2	1	1	1	2	1	3	2	1	4	3	3	3	5	4	1	1	2	3	3	2	1	1	01:00:00	20	07:00:00	6	3	3	3	1	2	2	3	3	1	1	2	1
116	38	1	4	2	2	3	182	95	3	2	4	2	1	2	1	2	1	5	1	2	3	4	1	2	2	5	2	2	1	4	3	2	3	1900-01-01	60	08:15:00	7	3	3	3	2	4	3	1	3	1	1	3	1
117	32	2	4	2	2	3	168	52	3	3	2	4	1	2	4	3	1	4	3	4	2	3	2	4	4	4	2	2	1	3	4	4	2	23:30:00	90	07:30:00	6	4	4	4	2	2	4	1	2	2	1	3	1
118	38	1	4	2	2	2	172	64	3	3	1	1	1	1	1	1	1	1	1	2	1	1	3	2	3	1	1	1	3	4	2	1	2	22:30:00	30	04:30:00	6	2	3	2	1	1	1	1	1	1	1	4	1
119	55	1	4	3	2	3	166	60	2	4	1	1	1	1	2	2	1	4	5	3	3	3	4	4	4	4	4	4	4	4	3	3	4	01:00:00	30	08:00:00	6.5	4	4	3	3	4	1	4	3	2	1	3	1
120	34	2	4	1	2	2	166	62	4	2	1	1	1	1	1	1	1	1	1	1	1	1	1	1	1	1	1	1	1	1	1	1	1	02:00:00	60	07:00:00	5	1	1	1	1	1	1	1	1	1	1	1	1
121	28	1	4	2	2	3	179	78	3	1	2	1	3	1	1	1	1	1	1	1	1	1	4	1	1	1	1	1	1	1	1	1	1	1900-01-01 00:30:00	7.5	06:50:00	7	1	3	1	4	3	1	4	3	4	1	1	1
122	38	1	4	2	2	2	173	65	3	1	1	1	1	1	1	1	3	2	1	2	1	1	2	1	1	3	2	2	2	3	2	1	2	23:00:00	90	06:10:00	5.5	1	4	1	1	4	1	4	3	1	1	2	1
123	29	1	4	1	2	2	183	80	2	2	2	1	1	1	1	1	1	1	2	1	1	1	1	3	2	2	1	2	1	4	2	1	2	01:30:00	60	07:30:00	4	4	4	2	1	3	1	1	2	1	1	3	1
124	30	1	4	1	2	3	168	63	3	4	1	1	1	1	1	3	1	3	3	2	1	2	2	4	4	4	2	3	1	4	2	4	2	01:00:00	30	07:10:00	6	3	4	4	1	1	1	3	1	4	1	3	1
125	55	1	4	2	2	.	174	74	3	3	1	1	1	1	1	1	1	1	1	2	1	1	3	2	2	1	1	1	1	2	1	1	1	23:45:00	5	06:00:00	6	1	2	2	1	2	1	2	1	1	1	2	1
126	43	1	4	2	2	3	180	54	3	4	2	4	2	2	2	3	1	3	1	3	2	4	3	3	3	1	2	1	1	1	2	1	1	03:00:00	15	08:00:00	5	1	1	1	3	3	2	4	2	2	1	1	1
127	46	1	4	2	2	3	170	65	3	4	1	2	1	1	1	2	1	3	2	4	3	4	3	4	4	4	2	1	1	3	3	1	2	01:00:00	30	07:30:00	6	3	2	2	1	2	1	3	2	1	1	2	1
128	36	1	4	2	2	3	173	72	3	1	1	1	1	1	1	1	1	1	1	2	1	2	1	1	2	1	1	1	2	3	1	1	1	1900-01-01	30	07:30:00	7	3	3	1	1	4	1	3	3	1	1	2	1
129	35	1	4	2	2	2	175	69	4	4	1	1	1	1	1	2	1	1	1	2	1	1	3	1	4	2	1	1	1	3	1	1	1	1900-01-01 00:30:00	12.5	07:45:00	6	1	3	3	1	1	2	3	2	1	1	2	1
130	32	1	4	1	2	2	174	72	3	2	1	1	1	1	1	1	1	1	1	4	1	3	3	4	4	2	1	1	1	2	4	1	1	1900-01-01 00:30:00	30	08:10:00	7	1	2	2	1	4	1	1	2	1	1	2	1
131	23	1	3	1	1	2	181	84	2	3	3	3	1	4	1	1	1	3	4	2	2	2	1	2	2	3	3	2	1	4	4	3	3	05:00:00	0	14:00:00	9	4	3	2	2	3	2	4	4	3	1	3	1
132	22	1	4	1	1	1	180	74	4	3	1	1	1	2	1	1	1	1	1	1	1	1	3	1	1	2	1	2	2	3	2	2	1	03:00:00	20	09:00:00	6	2	3	1	1	1	1	2	1	1	1	2	1
133	24	1	3	1	1	3	178	72	3	3	1	2	1	1	1	1	1	2	4	5	2	3	2	5	5	2	4	3	3	5	4	2	5	01:30:00	120	08:30:00	7.5	4	3	4	2	1	1	4	2	1	4	3	3
134	24	1	4	1	2	2	174	83	3	3	1	1	1	1	1	1	1	1	1	1	1	1	2	1	1	1	1	1	1	3	2	2	2	1900-01-01	10	06:00:00	5.8	1	1	1	1	1	1	1	1	1	1	1	1
135	30	1	4	1	2	2	179	95	4	2	1	1	1	1	1	1	1	2	1	3	2	4	2	3	2	1	1	1	1	3	4	1	2	1900-01-01 00:30:00	20	06:30:00	5	3	2	1	1	2	1	1	3	1	1	3	1
136	40	1	3	2	2	2	174	95	3	2	2	3	1	1	1	1	1	2	1	1	2	4	3	3	3	3	1	1	1	3	2	1	2	1900-01-01	5	05:00:00	4.5	1	4	4	1	3	1	4	1	2	1	3	1
137	28	1	4	1	1	3	187	80	4	3	1	1	1	1	1	1	1	1	1	2	1	1	1	1	1	1	1	1	1	2	1	1	1	03:00:00	10	11:00:00	7	1	1	1	1	1	2	2	1	1	1	2	1
138	41	1	4	2	2	2	172	80	4	3	1	1	1	1	1	1	1	2	1	1	1	2	1	2	1	2	2	2	3	3	1	1	2	1900-01-01	90	04:00:00	5.5	3	3	3	1	3	1	2	1	1	1	3	1
139	34	1	4	2	2	2	179	97	2	3	1	1	2	1	1	1	1	1	1	2	1	1	2	1	1	1	1	1	2	5	2	1	3	1900-01-01	0	05:30:00	5.5	1	2	2	4	4	1	2	1	1	1	4	1
140	42	1	4	2	2	2	167	74	4	1	1	1	1	1	1	1	1	1	1	1	1	1	3	1	1	1	1	1	1	3	2	1	1	1900-01-01	10	07:00:00	7	1	1	1	1	4	1	1	1	1	1	2	4
141	32	1	4	2	2	2	177	83	2	2	1	1	1	4	1	1	3	1	1	1	1	1	3	1	1	1	1	1	1	2	1	1	1	1900-01-01	5	06:30:00	5	1	1	1	1	3	1	1	1	1	1	2	1
142	37	1	4	2	2	3	170	67	3	3	2	2	1	1	1	1	1	2	1	3	1	2	3	2	2	2	1	1	1	3	2	1	2	01:00:00	30	07:30:00	6.5	2	3	2	2	2	2	3	1	1	1	2	1
143	51	1	4	2	2	3	171	83	4	1	1	1	1	1	1	1	1	1	1	1	1	1	2	2	1	2	1	1	1	1	1	1	1	1900-01-01	10	07:00:00	6	1	2	2	1	1	1	1	1	1	1	1	1
144	40	1	4	2	2	3	185	84	3	3	1	1	1	1	1	1	1	2	1	1	1	2	3	3	4	1	1	1	1	3	2	3	3	1900-01-01 00:30:00	10	07:30:00	5.5	1	3	1	1	3	1	1	1	1	3	3	1
145	39	1	3	2	2	3	182	68	4	3	2	1	1	1	1	1	1	3	1	2	1	3	3	3	3	1	2	2	1	3	2	1	1	23:00:00	60	06:30:00	6	3	1	1	1	2	1	1	1	1	1	1	1
146	41	1	3	2	2	3	178	83	2	4	3	3	3	2	3	2	3	4	2	3	2	2	2	3	4	2	3	2	4	4	2	3	2	23:00:00	30	05:20:00	6.3	4	3	3	1	3	1	1	2	1	1	3	1
147	47	1	3	2	2	3	168	74	2	4	1	2	2	2	1	1	2	2	2	3	3	3	3	3	3	2	1	1	2	3	2	1	2	1900-01-01	15	06:30:00	6.5	3	3	3	1	4	1	3	2	1	1	3	1
148	43	1	4	2	2	3	183	80	4	2	2	1	1	2	1	1	2	2	1	2	1	1	1	1	2	1	2	2	1	3	2	2	2	23:30:00	30	05:10:00	5	3	3	3	2	2	2	1	1	1	1	2	1
149	39	1	4	2	2	3	183	73	5	1	1	1	1	1	1	1	1	1	1	1	1	1	4	1	1	1	1	1	1	2	1	1	1	23:00:00	10	06:00:00	7	1	1	1	1	1	1	1	1	1	1	1	1
150	33	1	4	2	2	2	177	76	3	3	2	2	2	1	2	1	1	1	3	2	1	1	2	4	3	2	4	2	1	4	3	2	4	1900-01-01	60	07:00:00	6	4	3	2	3	3	1	3	1	1	1	3	4
151	33	1	4	2	2	3	177	77	3	4	1	4	1	3	1	2	1	5	3	5	5	5	2	5	5	5	2	2	2	4	3	2	3	01:30:00	40	06:30:00	5	4	4	2	3	4	1	2	4	1	1	3	1
152	48	1	5	1	2	4	177	72	3	3	5	5	5	2	1	2	1	2	5	5	5	5	1	5	5	5	5	3	2	4	5	4	5	02:00:00	60	08:00:00	6	4	1	1	2	2	1	1	4	4	1	4	1
153	39	1	4	2	2	2	175	71	4	2	1	1	1	1	1	1	1	2	1	2	2	2	3	3	4	1	1	2	1	3	2	2	2	22:30:00	30	05:30:00	7	3	4	4	1	1	1	3	1	1	1	2	1
154	38	1	4	2	2	2	183	70	4	2	1	1	1	1	1	2	2	2	1	2	1	2	3	1	1	1	1	1	1	2	2	1	2	23:30:00	10	06:30:00	7	1	1	2	1	1	1	1	1	1	1	2	1
155	39	2	3	2	1	2	162	49	3	4	2	2	1	1	4	1	1	4	1	2	4	3	2	2	2	2	1	1	1	3	1	1	1	23:00:00	10	07:30:00	8	3	3	2	1	4	3	1	1	1	1	2	1
156	29	1	4	2	2	3	174	95	2	3	2	2	2	1	1	3	1	4	1	3	2	3	1	2	3	1	1	2	1	3	2	2	2	01:00:00	30	06:50:00	6	2	2	3	3	4	2	2	1	1	1	3	1
157	29	1	4	1	2	3	185	68	4	2	2	1	1	1	1	1	1	2	1	2	1	3	2	1	2	2	2	1	1	3	2	1	2	02:00:00	30	07:00:00	5	3	2	1	1	2	1	1	2	1	1	2	1
158	46	1	4	2	2	2	173	83	3	3	2	2	2	2	2	2	2	2	2	2	2	2	2	2	2	2	1	1	1	3	1	1	1	22:00:00	10	06:00:00	5	1	2	2	2	2	2	2	2	2	1	2	2
159	36	1	4	2	2	3	175	88	5	1	1	1	1	1	1	1	1	1	1	1	1	1	1	1	1	1	1	2	1	1	1	1	1	23:30:00	10	06:40:00	7	1	1	1	1	1	1	1	1	1	1	1	1
160	41	1	4	2	2	2	175	70	4	3	1	1	1	1	1	1	1	1	1	1	1	1	1	1	1	1	1	1	1	2	1	1	1	22:00:00	30	07:00:00	6	1	2	2	1	1	1	1	1	1	1	2	1
161	37	1	4	2	2	3	174	78	4	1	1	1	1	1	1	1	2	1	1	2	1	1	4	1	1	3	1	1	1	1	1	1	1	22:00:00	10	05:00:00	7	2	2	1	1	1	1	1	1	1	1	1	1
162	51	1	3	2	2	2	177	77	4	2	1	1	1	2	1	2	1	2	1	2	1	1	3	1	1	1	2	2	1	4	2	1	2	01:00:00	20	07:00:00	6	3	4	4	1	1	1	1	1	1	1	3	1
163	33	1	4	2	2	3	182	71	4	3	1	1	1	1	1	1	1	3	1	1	1	1	5	1	1	1	1	1	1	2	1	1	1	1900-01-01 00:30:00	10	07:00:00	6.5	1	3	3	1	1	1	1	2	1	1	2	1
164	47	1	4	2	2	3	167	68	4	2	1	2	2	2	1	2	1	2	1	2	2	2	2	2	2	2	1	1	1	2	2	1	2	23:30:00	10	06:30:00	6	2	3	3	1	1	1	1	1	1	1	2	1
165	45	1	4	2	2	2	170	78	4	3	1	1	1	1	1	1	1	2	2	3	1	2	2	3	3	2	1	1	4	3	2	3	2	23:00:00	60	06:30:00	5.5	2	3	1	1	2	1	3	1	1	1	2	1
166	21	1	3	1	2	3	163	59	4	3	2	1	1	1	1	1	2	3	3	5	3	4	3	5	5	3	2	1	2	5	5	3	4	02:10:00	120	08:30:00	6.5	4	3	4	1	3	1	1	2	1	1	3	1
167	37	1	4	2	2	3	175	84	4	3	1	1	1	1	1	1	1	2	1	2	1	2	4	2	2	1	1	1	1	1	2	2	1	23:00:00	0	06:00:00	6	2	1	2	1	2	2	2	1	1	1	1	1
168	32	1	4	1	2	2	174	95	3	4	1	1	1	2	2	2	4	4	1	3	2	2	2	2	2	3	2	2	1	3	2	2	1	01:00:00	20	07:00:00	5	3	3	3	2	4	1	3	3	2	1	3	1
169	38	2	4	2	2	3	162	65	4	3	2	2	1	2	2	1	1	3	1	2	2	2	3	3	2	2	2	1	1	2	2	2	2	23:00:00	30	07:00:00	7	1	3	3	1	1	1	1	1	1	1	2	1
170	41	1	4	2	2	2	181	75	3	3	1	1	1	1	1	1	1	2	1	1	1	1	4	3	2	1	1	1	1	2	1	2	1	23:00:00	15	04:30:00	5.5	1	2	1	1	2	1	1	1	1	1	2	1
171	30	1	4	1	2	2	171	65	4	3	1	1	1	1	2	2	4	2	1	2	3	1	1	3	2	1	2	2	1	3	1	1	2	01:00:00	20	07:30:00	6	2	2	1	1	3	3	2	2	1	1	2	1
172	39	1	5	2	2	3	180	108	5	1	1	1	1	1	1	1	1	2	1	1	1	1	4	2	2	1	1	1	1	1	1	2	1	21:30:00	10	05:00:00	7	1	2	1	1	1	1	1	1	1	1	1	1
173	41	1	4	2	2	3	168	69	4	3	1	1	1	1	2	2	2	2	2	2	2	2	2	2	2	2	2	2	2	3	2	2	2	22:00:00	30	06:30:00	8	3	3	3	2	3	3	3	2	2	1	3	1
174	33	1	3	2	2	4	172	80	1	1	1	1	2	3	2	1	1	2	3	2	3	3	3	3	3	3	1	1	1	1	1	2	1	03:00:00	60	07:00:00	5	1	1	1	1	2	3	3	1	1	1	1	2
175	67	1	3	2	2	3	170	85	3	2	1	1	1	1	1	1	1	1	1	1	1	1	1	1	1	1	2	2	1	3	2	1	2	23:00:00	10	09:00:00	8	2	4	3	1	3	1	1	1	1	1	2	1
176	44	1	4	2	2	3	177	85	4	2	1	1	1	2	1	1	1	2	1	3	1	1	4	1	1	1	1	1	1	2	1	1	1	23:30:00	30	06:30:00	7	2	2	2	1	1	1	1	1	1	1	2	1
177	28	1	4	2	2	3	177	100	4	2	1	1	1	1	1	1	1	1	1	3	1	1	5	3	2	1	1	1	1	2	1	1	1	23:30:00	10	07:00:00	7	1	1	2	1	1	1	1	1	1	1	2	1
178	41	2	3	1	2	1	178	107	2	5	2	2	2	3	3	2	3	2	2	4	4	4	2	3	4	2	1	3	2	3	2	2	2	23:00:00	30	06:50:00	7	1	4	4	2	4	2	2	1	4	2	3	1
179	24	1	3	1	2	2	181	95	4	1	1	1	1	1	1	1	1	1	1	1	1	1	3	1	1	1	1	1	1	1	1	3	1	23:00:00	10	07:00:00	8	1	2	1	1	1	1	1	1	1	1	2	1
180	65	1	3	2	2	3	170	75	4	3	1	1	1	1	1	1	1	1	1	2	1	1	3	3	3	1	2	2	2	3	1	2	1	22:00:00	10	05:00:00	6	1	3	3	1	3	1	1	1	1	1	2	1
181	44	1	4	2	2	2	175	95	3	5	2	3	2	2	2	2	1	3	1	4	2	4	2	3	3	1	3	3	3	3	3	2	2	1900-01-01 00:30:00	120	06:50:00	5	4	3	1	2	3	1	1	1	1	1	3	1
182	43	1	4	1	2	2	176	75	3	3	2	2	2	2	1	3	2	2	2	2	2	1	1	2	2	2	3	1	1	4	2	2	4	01:00:00	60	07:00:00	6	4	2	2	1	2	2	1	2	2	1	3	1
183	70	1	4	3	1	2	170	72	4	2	2	2	2	1	1	1	1	2	1	1	1	2	4	1	1	2	1	1	2	2	1	1	1	22:00:00	10	05:00:00	6.5	1	2	2	1	2	1	1	1	1	1	2	1
184	29	2	4	1	2	2	158	45	3	3	1	1	1	1	1	1	1	1	1	1	1	1	1	1	1	1	1	1	1	3	2	1	1	23:00:00	5	07:00:00	8	1	1	1	1	1	1	1	1	1	1	2	1
185	60	1	4	3	2	3	172	58	4	2	1	1	1	1	2	1	2	1	1	2	1	2	3	2	2	3	1	1	1	1	3	1	1	1900-01-01	10	07:00:00	7	1	3	3	1	1	1	1	1	1	1	2	1
186	39	1	5	2	2	2	172	95	3	2	1	1	2	1	1	1	3	1	1	1	1	2	3	2	2	1	1	2	1	3	2	2	2	1900-01-01	10	06:00:00	6	1	2	2	1	4	1	2	1	1	1	2	1
187	41	1	4	2	2	2	173	69	4	2	1	1	1	1	1	1	1	1	1	2	2	2	2	2	2	1	2	2	2	2	2	1	1	1900-01-01	5	06:30:00	6	1	2	2	1	2	2	2	2	1	1	2	1
188	30	1	4	1	2	3	174	70	3	4	3	3	3	2	3	3	2	4	2	2	2	3	2	2	2	3	2	2	3	4	3	3	3	22:20:00	20	07:00:00	9	2	2	2	2	2	3	2	4	2	1	3	2
189	39	1	4	2	2	2	184	65	3	2	1	1	1	1	1	2	1	1	2	1	1	3	3	2	1	1	1	2	2	3	2	1	2	02:00:00	20	06:00:00	5	2	2	2	1	1	2	1	1	1	1	2	1
190	32	2	4	1	2	2	160	58	3	4	3	2	3	1	1	1	1	2	1	1	2	2	3	2	2	2	1	1	3	3	1	2	1	23:00:00	10	06:30:00	7	2	2	2	1	3	1	1	2	1	1	2	1
191	40	1	4	2	2	2	173	68	4	2	1	1	1	1	1	1	2	1	1	1	1	2	3	1	1	1	1	1	1	1	1	1	1	01:00:00	30	06:00:00	6	2	1	1	1	3	1	1	1	1	1	2	1
192	44	1	4	2	2	2	176	86	3	3	1	1	1	1	1	2	1	2	1	1	1	1	4	1	1	1	1	1	1	2	2	2	2	23:00:00	30	07:00:00	6	3	3	3	3	4	1	4	1	1	1	2	1
193	42	1	4	2	2	2	174	74	3	2	2	1	1	1	1	3	1	5	3	1	1	2	3	1	1	1	3	2	3	4	4	4	4	23:00:00	10	07:00:00	8	1	1	2	2	4	1	1	1	1	1	4	1
194	21	1	4	1	2	2	162	85	3	4	1	2	1	2	1	2	1	1	2	3	1	2	2	2	2	4	1	2	2	3	1	2	3	01:00:00	60	06:45:00	6	4	3	1	2	4	2	2	1	1	1	3	1
195	28	2	3	1	1	2	157	66	3	5	1	1	2	1	5	5	3	3	1	1	4	5	2	5	4	2	1	1	1	2	1	1	1	01:00:00	10	09:00:00	7.5	1	2	3	1	1	3	3	3	3	1	2	1
196	32	2	4	1	2	3	166	65	3	3	1	2	1	1	2	2	1	2	1	1	2	2	3	1	1	1	1	1	1	1	1	1	1	1900-01-01	20	07:00:00	8	2	2	2	3	3	1	1	1	1	1	2	1
197	27	1	4	1	2	2	186	90	5	3	1	1	1	1	1	2	1	1	1	1	1	3	5	1	1	1	1	1	1	1	1	1	1	1900-01-01	3	07:00:00	7	1	1	1	1	1	1	1	1	1	1	1	1
198	43	1	4	1	2	3	168	75	2	4	2	1	1	1	1	1	1	1	1	3	1	2	2	2	2	1	2	2	1	4	3	1	2	01:00:00	20	07:00:00	6	2	2	1	1	4	1	1	1	1	1	3	1
199	33	1	4	1	2	3		80	5	1	1	1	1	1	1	1	1	1	1	1	1	1	1	1	1	1	1	1	1	2	1	1	1	1900-01-01	60	05:10:00	4.2	1	1	1	1	1	1	1	1	1	1	1	1
200	42	1	4	2	2	3	168	66	3	4	1	2	1	1	2	3	2	2	4	4	3	4	2	3	3	4	3	3	4	4	3	2	2	01:30:00	120	07:30:00	5	4	3	3	2	1	3	2	4	1	1	3	1
201	36	1	3	1	2	2	168	70	4	3	1	1	1	1	1	1	1	2	1	1	1	2	3	1	1	1	2	1	1	3	2	2	2	1900-01-01 00:30:00	90	08:30:00	5	4	3	3	1	1	1	1	2	1	1	3	1
202	30	2	4	1	2	3	163	50	4	1	1	1	1	1	2	2	1	1	1	1	1	1	5	1	1	2	1	1	2	2	1	1	1	23:00:00	10	07:00:00	7	2	2	2	1	1	3	2	1	1	1	1	1
203	31	1	4	1	2	1	170	72	3	4	2	2	2	2	2	2	2	2	2	5	3	4	2	4	4	5	2	2	2	3	2	1	2	01:00:00	30	10:00:00	8	4	4	4	3	2	2	2	4	2	1	3	1
204	30	1	4	2	2	2	175	90	4	5	1	1	1	1	1	1	1	1	1	3	2	2	4	2	2	1	1	1	4	3	1	2	1	1900-01-01	5	07:30:00	7	2	2	2	1	4	1	1	2	1	1	2	1
205	42	2	4	2	2	3	167	70	2	4	1	1	1	2	1	1	2	5	2	4	3	3	2	2	3	4	1	1	2	3	2	2	2	23:30:00	90	07:00:00	6	4	3	4	1	3	1	4	1	3	3	2	1
206	40	1	4	2	2	2	173	87	3	4	2	3	2	3	1	4	2	3	1	4	4	4	1	4	3	4	1	2	2	3	3	1	2	1900-01-01	17.5	05:40:00	5	4	4	3	2	3	1	3	1	3	1	3	1
207	28	1	4	1	2	3	177	80	4	5	2	2	1	1	1	2	2	2	3	4	4	4	2	3	3	4	3	4	3	4	3	1	5	1900-01-01	30	06:30:00	5	4	4	2	1	1	1	3	4	1	1	4	1
208	40	2	3	2	2	3	164	49	3	3	3	3	3	2	3	3	3	3	3	3	3	3	3	3	3	3	1	2	3	3	2	1	1	23:00:00	10	05:00:00	5	1	1	1	1	1	1	2	1	1	1	1	2
209	40	1	4	2	2	3	178	98	2	4	1	1	2	2	1	2	1	2	1	2	1	2	3	3	3	5	1	1	1	3	2	1	1	23:00:00	10	06:00:00	6	1	1	1	1	3	1	1	3	1	1	2	1
210	26	1	4	1	2	2	165	66	4	2	1	1	1	1	1	1	1	2	1	1	1	1	4	1	1	1	1	1	1	3	3	2	2	23:30:00	30	06:10:00	6	2	2	2	1	2	1	1	1	1	1	2	1
211	42	1	3	2	2	4	175	100	3	1	1	1	1	1	1	1	1	4	1	2	1	1	3	1	1	2	1	2	1	3	2	1	2	23:30:00	10	05:30:00	5.7	1	4	4	1	4	1	1	1	1	1	2	1
212	36	1	4	3	2	3	177	110	4	2	1	1	1	1	1	1	1	1	1	2	1	1	2	1	1	1	1	1	2	2	4	2	2	23:00:00	60	06:30:00	6	2	1	1	1	1	1	2	1	1	1	2	1
213	31	1	4	2	2	2	178	95	3	2	2	3	1	1	1	1	5	2	3	4	2	4	3	3	2	1	2	1	1	4	2	1	2	01:00:00	10	06:45:00	5.5	1	2	2	1	4	2	1	1	1	1	2	1
214	50	1	4	2	2	3	181	98	3	2	1	1	1	2	1	1	1	2	1	2	1	2	3	2	2	1	2	3	3	5	2	1	2	01:00:00	10	08:00:00	7	2	4	2	1	1	1	1	1	1	1	3	1
215	37	1	4	2	2	3	176	85	3	3	2	1	1	4	1	2	1	2	1	2	1	1	1	1	1	1	1	1	1	1	1	1	1	22:00:00	5	05:30:00	7	2	2	2	1	2	2	2	1	2	1	2	1
216	67	1	2	3	1	2	155	60	3	3	1	1	2	2	2	1	1	4	1	2	4	4	3	3	3	3	3	3	3	3	3	1	1	21:00:00	30	04:30:00	6	3	4	4	1	4	1	1	1	1	1	2	1
217	38	1	4	1	2	2	180	71	3	2	3	2	1	1	2	4	4	2	4	4	4	4	3	2	4	4	5	5	5	5	2	2	5	01:00:00	120	05:00:00	4	4	4	4	2	4	2	4	1	1	1	4	2
218	51	1	3	2	2	2	172	95	3	2	1	1	1	1	1	1	1	1	2	4	1	2	3	3	3	4	1	1	1	2	2	1	2	23:00:00	30	06:30:00	6	2	3	4	1	1	1	1	2	1	2	2	1
219	32	2	4	1	2	3	159	80	3	2	1	1	1	1	1	1	1	2	1	2	1	1	1	1	1	1	1	1	1	2	1	1	1	1900-01-01	10	07:30:00	7.5	1	2	2	1	4	2	1	2	1	1	2	1
220	45	1	4	3	2	3	167	59	3	4	1	2	1	1	1	1	1	1	2	3	3	2	1	3	2	1	3	1	1	5	4	2	3	01:30:00	50	07:00:00	5.5	4	2	2	1	1	1	1	1	1	1	3	1
221	39	1	4	1	2	3	178	83	5	2	1	1	1	1	1	1	1	1	1	1	1	1	4	1	1	1	1	1	1	1	1	1	1	1900-01-01	15	08:00:00	6	1	3	1	1	4	1	1	1	1	1	1	1
222	30	1	3	1	2	2	181	110	4	4	1	4	1	1	1	1	1	5	1	1	4	1	4	1	1	1	1	1	1	3	2	2	2	23:00:00	3	05:30:00	6.5	1	1	1	4	4	1	1	1	1	1	1	1
223	32	2	4	1	2	3	159	57	4	2	1	1	1	1	1	1	1	1	2	3	1	3	2	2	2	2	4	3	2	4	3	3	4	03:00:00	150	07:30:00	4.5	4	3	3	1	1	1	1	1	1	1	3	3
224	44	1	5	2	2	3	175	68	3	1	1	1	1	1	1	1	1	1	1	1	1	1	5	1	2	1	1	1	1	2	1	1	1	22:00:00	10	05:30:00	7	1	2	2	1	2	1	1	1	1	1	1	1
225	28	1	3	1	2	.	178	88	2	2	1	2	2	2	1	3	4	2	1	2	2	2	3	2	2	1	1	4	1	4	5	3	2	02:30:00	5	11:00:00	6	1	3	2	3	4	2	3	2	3	1	3	1
226	36	1	4	2	2	3	172	89	3	3	2	2	3	2	1	2	1	2	1	1	1	2	2	1	1	1	1	2	4	2	2	2	2	23:00:00	20	05:00:00	6	2	4	1	2	4	2	2	2	1	1	2	1
227	32	1	3	1	2	3	188	87	4	1	1	1	1	1	1	2	1	1	1	1	1	1	3	1	1	2	1	1	2	2	1	1	1	23:00:00	20	05:00:00	6	1	1	1	1	4	1	1	1	1	1	2	1
228	35	1	4	1	2	3	175	75	4	2	1	1	1	1	1	1	1	3	1	1	1	1	1	1	1	1	1	1	1	2	1	1	1	22:00:00	10	06:00:00	7.8	1	1	1	1	4	1	1	1	1	1	2	1
229	43	1	4	2	2	3	183	94	2	2	1	1	1	1	1	1	1	1	2	4	2	2	2	2	2	2	2	2	1	4	4	2	3	22:00:00	10	05:00:00	6	2	1	4	1	1	1	2	2	2	1	3	2
230	45	1	4	2	2	3	188	94	3	3	2	2	1	3	2	3	2	2	3	2	2	2	3	2	2	1	3	3	2	4	2	1	3	23:00:00	30	06:30:00	6.5	2	4	4	2	4	2	1	1	2	1	3	1
231	28	2	4	2	2	3	171	60	2	4	3	1	3	2	4	3	4	3	3	4	3	3	1	1	1	3	2	2	1	4	2	1	2	1900-01-01	60	07:40:00	6	4	2	1	3	2	1	4	1	1	1	3	1
232	36	1	4	1	2	3	178	73	4	3	1	1	1	1	1	1	1	1	1	1	1	1	3	2	2	1	1	1	1	3	3	2	2	01:30:00	10	08:30:00	6.5	2	1	1	1	4	1	1	1	1	1	2	1
233	32	1	4	1	2	2	175	72	4	3	1	1	1	1	1	1	1	2	1	1	1	3	4	1	1	1	1	1	1	3	1	2	1	01:00:00	20	08:00:00	7	2	2	1	1	1	1	1	1	1	1	2	1
234	26	1	4	1	2	2	177	94	3	3	1	1	1	1	1	1	1	1	1	1	1	1	1	1	1	1	1	1	3	2	1	1	1	23:00:00	20	07:00:00	11.3	1	1	3	1	2	1	2	1	1	1	2	1
235	43	1	4	2	2	2	173	76	4	3	1	1	1	1	1	1	1	1	1	2	1	1	3	3	2	1	1	3	1	2	1	1	2	22:00:00	30	05:00:00	7	1	2	2	1	1	1	2	1	1	1	2	1
236	45	1	4	2	2	3	173	80	4	3	1	1	1	1	1	1	1	3	1	4	3	3	3	1	2	2	2	1	1	2	3	2	1	01:00:00	10	05:30:00	4	1	2	2	1	1	1	1	1	1	1	2	1
237	39	2	3	3	2	1	162	57	3	3	1	1	1	1	1	2	1	2	1	2	2	2	1	2	2	1	1	1	1	3	4	2	1	23:00:00	10	06:30:00	7.5	2	2	2	1	2	1	1	3	1	1	2	1
238	46	1	4	2	2	3	166	82	5	1	1	1	1	1	1	1	1	2	1	2	1	2	2	1	1	3	1	1	4	4	2	1	2	23:30:00	10	06:00:00	7	1	2	2	3	4	2	1	1	1	1	2	1
239	47	1	5	2	2	3	182	86	3	3	1	2	1	1	1	1	1	2	1	4	2	3	3	4	3	2	2	3	4	4	4	3	3	23:00:00	20	04:00:00	5	2	4	2	1	2	1	1	1	1	1	3	1
240	36	1	5	2	2	2	178	100	3	2	2	1	1	1	1	2	1	3	1	1	1	2	3	1	1	2	1	1	1	2	5	2	1	1900-01-01	15	07:00:00	7	2	1	1	1	2	1	1	1	1	1	2	1
241	34	1	4	1	2	2	176	78	4	1	1	1	1	1	1	1	1	2	1	2	1	1	5	1	2	1	1	2	4	3	3	2	2	23:30:00	15	07:00:00	7	2	3	2	1	1	2	4	2	1	1	3	1
242	44	1	3	2	2	2	178	74	3	4	2	2	2	2	3	2	2	4	3	4	4	4	3	4	4	4	3	3	1	3	3	3	2	1900-01-01	10	07:00:00	7	1	2	2	2	4	1	2	2	2	1	2	1
243	45	1	4	2	2	3	167	65	3	3	1	1	1	1	1	1	1	2	1	1	1	2	1	1	1	1	1	1	2	3	2	2	2	1900-01-01 00:30:00	30	06:30:00	6	2	2	1	1	4	1	1	1	1	1	2	1
244	42	1	5	2	2	2	163	72	2	2	1	1	1	1	1	1	1	1	1	3	3	3	3	4	4	1	2	2	5	3	2	2	2	21:00:00	30	05:00:00	8	3	3	1	1	4	2	1	3	1	1	3	1
245	26	1	3	1	2	3	176	88	4	4	1	2	1	1	2	2	1	2	2	2	2	2	4	2	2	3	1	2	1	2	2	1	1	1900-01-01	10	06:00:00	6	3	4	4	2	2	1	1	2	1	1	2	1
246	29	1	4	1	2	2	171	80	4	2	1	1	1	1	1	1	1	1	1	2	1	2	5	1	1	1	1	1	1	2	1	1	1	1900-01-01	10	07:00:00	7.5	2	2	3	1	4	1	1	1	1	1	1	1
247	37	1	2	2	2	2	180	90	3	3	2	2	1	1	1	1	2	2	1	1	2	2	3	1	2	2	1	1	2	2	2	2	1	21:00:00	40	05:00:00	8	1	3	3	1	4	1	3	3	1	1	2	1
248	38	1	4	2	2	2	179	91	3	4	1	1	1	1	2	1	1	1	1	3	2	2	3	3	3	1	2	3	1	4	2	1	5	1900-01-01	60	07:00:00	4.5	4	4	3	1	4	3	1	1	1	1	3	1
249	30	1	3	1	2	3	174	70	3	4	4	4	4	2	1	2	1	1	1	2	4	4	1	3	4	1	3	3	3	4	2	1	2	23:30:00	30	06:00:00	6	4	4	3	3	1	1	3	4	1	1	3	1
250	35	1	4	2	2	2	170	75	4	3	4	4	4	2	1	1	2	2	1	2	1	2	3	3	3	1	1	1	2	1	2	1	1	1900-01-01 00:30:00	2	06:00:00	6	1	2	2	3	4	1	3	4	2	1	2	1
251	33	1	4	1	2	2	181	75	3	3	1	1	1	1	1	1	1	1	1	1	1	1	2	1	1	1	1	1	1	2	1	1	1	1900-01-01	15	07:00:00	7	1	2	1	1	4	1	1	1	1	1	2	1
252	36	1	4	2	2	3	179	90	3	3	1	1	1	1	1	1	1	1	1	1	2	2	3	1	1	1	1	2	5	4	4	1	4	22:30:00	20	04:30:00	6	2	2	2	1	1	1	1	1	1	1	2	1
253	37	1	4	1	2	1	177	76	4	3	2	1	1	1	1	1	1	1	1	2	1	1	3	3	2	2	2	1	2	4	2	2	2	1900-01-01 00:30:00	7.5	07:15:00	5.5	2	2	1	1	3	2	3	2	1	1	3	1
254	38	1	4	1	2	3	172	75	4	2	1	1	1	1	1	1	2	1	1	1	2	2	3	2	2	1	1	2	3	3	2	1	1	23:00:00	60	05:00:00	4.5	4	4	2	1	1	2	1	1	1	1	2	1
255	33	1	4	2	2	4	173	80	4	2	1	1	1	1	1	1	1	2	1	2	1	1	1	1	1	2	1	1	2	2	2	1	1	23:00:00	30	07:00:00	7	2	2	3	1	2	1	2	2	1	1	2	1
256	43	1	4	2	2	2	174	76	4	3	1	1	1	1	1	1	1	1	1	2	1	2	1	2	2	1	2	2	2	4	2	1	2	1900-01-01	60	06:20:00	5.5	4	4	3	1	3	1	1	1	1	1	3	1
257	40	1	3	2	2	2	176	78	3	3	1	1	1	1	1	1	1	2	1	2	2	2	2	3	2	1	2	1	1	3	3	2	2	23:00:00	30	05:30:00	6	2	1	2	1	2	1	1	1	1	1	2	1
258	33	1	4	1	2	2	178	93	3	4	1	2	1	1	1	1	1	2	4	2	2	3	2	3	3	2	3	2	1	4	4	4	4	02:30:00	30	07:00:00	4.5	3	1	1	1	1	1	1	2	1	1	3	1
259	36	1	3	2	2	2	176	71	4	2	1	1	1	1	1	1	1	1	1	1	1	1	1	1	1	1	1	1	1	1	1	1	1	23:00:00	10	07:00:00	8	1	3	3	1	2	1	1	1	1	1	1	1
260	45	1	4	2	2	3	170	77	4	2	1	1	1	1	1	1	1	1	1	1	1	1	3	2	1	1	1	1	1	3	1	1	1	23:00:00	10	06:30:00	7	2	2	1	1	1	1	1	1	1	1	2	1
261	40	2	4	2	2	2	167	70	3	4	1	1	1	1	1	1	1	2	1	2	2	2	2	2	2	1	1	2	3	3	2	1	1	22:00:00	30	06:30:00	7	1	4	4	1	4	3	1	2	2	1	2	1
262	40	2	4	2	2	3	159	70	3	3	2	2	1	1	1	1	1	2	2	2	1	2	3	2	3	1	2	1	1	4	2	2	3	01:30:00	60	08:00:00	6	4	3	1	1	3	2	1	2	2	1	3	1
263	48	1	4	2	2	3	172	69	3	2	1	1	1	1	1	1	1	2	1	2	1	2	3	3	2	2	1	2	1	3	3	1	2	1900-01-01	30	06:40:00	6.5	2	2	2	1	1	1	1	1	1	1	2	1
264	41	2	4	2	1	3	170	56	3	3	2	2	1	2	1	3	2	3	4	4	1	3	2	5	5	3	3	3	1	4	2	2	3	1900-01-01	60	07:00:00	6	4	4	1	1	3	3	2	2	3	1	3	1
265	42	1	4	2	2	3	186	88	4	2	1	1	1	1	1	1	1	2	1	1	1	1	3	1	1	1	1	1	1	2	1	1	1	23:00:00	15	06:00:00	7	1	3	3	1	1	1	1	1	1	1	2	1
266	39	2	4	2	2	3	157	49	4	3	2	2	2	3	2	2	1	2	1	2	2	2	3	3	2	4	1	3	1	3	1	2	1	23:30:00	20	07:40:00	7.7	2	2	1	1	3	2	1	1	1	1	2	1
267	45	1	3	1	2	3	175	75	3	3	1	1	1	1	1	1	1	1	2	2	1	1	3	2	2	1	3	3	1	3	3	1	2	04:00:00	30	08:00:00	7	2	3	2	1	3	1	1	1	1	1	2	1
268	41	1	4	1	2	1	186	107	2	3	4	3	3	3	2	3	2	4	4	2	3	3	2	3	3	3	4	3	3	3	3	2	4	02:00:00	60	07:00:00	5	4	4	3	4	3	2	2	4	4	1	3	1
269	31	1	4	2	2	3	178	73	5	3	1	1	1	1	1	1	1	1	1	1	1	1	1	1	1	1	3	1	1	2	1	1	1	1900-01-01	30	07:00:00	6	4	1	1	1	1	1	4	2	1	1	1	1
270	34	1	4	1	2	3	175	75	4	4	1	1	1	1	1	1	1	1	1	1	1	1	1	1	1	1	2	1	3	2	2	1	1	01:00:00	5	06:00:00	5	1	2	1	1	1	1	1	1	1	1	2	1
271	48	1	4	2	2	3	182	80	3	2	1	1	1	1	1	1	1	2	1	2	1	2	3	2	2	2	2	1	3	3	1	1	2	23:00:00	30	05:00:00	5	1	3	1	1	1	2	1	1	1	1	2	1
272	46	1	4	2	2	3	180	74	4	2	2	1	2	1	1	2	2	2	1	1	1	1	4	2	2	2	1	1	1	2	2	1	1	1900-01-01 00:30:00	10	07:30:00	7	1	2	1	1	3	3	2	1	1	1	2	1
273	35	1	4	1	2	2	175	78	4	3	1	1	1	1	1	1	1	2	1	2	1	2	3	1	2	1	1	1	1	2	1	1	1	1900-01-01 00:30:00	30	05:30:00	5	1	2	2	1	1	1	1	2	1	1	2	1
274	29	1	3	1	2	3	175	105	3	4	1	1	2	2	2	4	5	5	1	2	1	1	3	4	5	5	1	1	1	1	3	1	1	22:00:00	20	06:00:00	7.7	2	4	1	1	4	1	4	1	1	1	2	1
275	55	1	3	2	2	1	173	87	3	2	1	1	1	1	1	1	1	1	2	2	2	2	3	2	2	1	2	2	2	5	2	1	2	01:00:00	60	05:30:00	4.5	3	3	3	1	1	1	1	1	1	1	3	1
276	41	1	4	3	2	3	178	98	3	2	1	1	1	1	1	1	1	1	1	2	1	2	2	2	2	1	1	1	1	2	1	1	2	23:00:00	5	05:30:00	6	2	4	4	1	4	1	4	1	2	1	2	1
277	36	1	4	2	2	3	182	75	4	2	1	2	1	2	2	2	1	2	1	2	2	2	3	3	3	2	1	1	1	3	2	1	2	1900-01-01	60	04:30:00	4.5	3	3	3	1	2	2	2	2	2	1	2	1
278	45	1	4	2	2	3	175	89	2	2	1	2	1	2	1	2	2	2	1	2	2	2	3	3	3	3	2	2	1	2	3	2	2	1900-01-01 00:30:00	30	06:30:00	5	4	2	2	1	4	2	3	2	2	1	2	1
279	48	1	4	2	2	2	175	80	3	2	1	1	1	2	1	2	3	2	2	2	1	2	3	1	1	4	2	2	2	4	2	1	3	22:00:00	30	05:00:00	6	3	4	4	1	1	1	1	1	3	1	3	1
280	53	1	4	2	2	3	175	68	1	3	1	1	1	1	1	1	3	2	1	2	1	2	2	1	2	2	1	1	1	4	4	1	5	23:00:00	5	05:00:00	4	3	3	2	3	4	3	3	2	3	1	4	1
281	51	1	4	2	2	2	179	86	3	3	5	5	5	5	4	4	4	4	2	4	4	4	3	3	3	3	2	2	4	4	3	2	3	22:30:00	30	06:00:00	7	3	4	4	3	4	2	4	2	2	1	3	1
282	27	1	2	1	2	2	170	65	3	3	1	1	1	1	1	1	1	1	1	1	1	1	1	1	1	1	1	1	1	1	1	5	1	05:00:00	2	12:00:00	6.5	1	1	2	1	1	1	4	1	1	1	1	1
283	45	1	4	2	2	3	167	79	3	2	2	2	1	2	1	2	2	3	1	2	2	2	3	3	2	2	1	1	1	2	1	1	1	23:00:00	60	06:30:00	6	3	1	2	1	3	1	1	1	1	1	2	1
284	36	1	4	3	1	4	172	70	5	1	1	1	1	1	1	1	1	1	2	1	1	1	3	1	2	1	2	1	1	3	2	1	2	02:00:00	10	11:00:00	4	4	1	1	1	1	1	1	1	1	1	3	1
285	38	1	4	2	2	2	173	75	4	2	2	2	2	1	3	2	3	3	1	2	1	1	3	2	2	2	2	1	1	2	3	1	2	01:00:00	5	07:00:00	6.5	2	3	2	1	4	1	2	1	1	1	2	1
286	38	2	4	3	2	3	160	59	3	4	1	1	1	1	1	1	1	1	1	2	2	2	2	2	2	2	2	2	1	3	5	1	5	22:30:00	90	07:30:00	7	4	4	4	1	1	3	1	1	1	1	1	1
		1=male	1=elementary school	1=unmarried/single	1=No	1=low			1=very bad	1=barely feel	1=not at all	1=not at all	1=not at all	1=not at all	1=not at all	1=not at all	1=not at all	1=not at all	1=not at all	1=not at all	1=not at all	1=not at all	1=not at all	1=not at all	1=not at all	1=not at all	1=not at all	1=not at all	1=not at all	1=very satisfied	1=does not interfere at all	1=completely unaware	1=not at all		minute		time	1=did not occur in the past month	1=did not occur in the past month	1=did not occur in the past month	1=did not occur in the past month	1=did not occur in the past month	1=did not occur in the past month	1=did not occur in the past month	1=did not occur in the past month	1=did not occur in the past month	1=did not occur in the past month	1=very good	1=did not occur in the past month
		2=female	2=middle school	2=married/cohabitaion	2=Yes	2=low-middle			2=bad	2=feel it slightly	2=a little	2=a little	2=a little	2=a little	2=a little	2=a little	2=a little	2=a little	2=a little	2=a little	2=a little	2=a little	2=a little	2=a little	2=a little	2=a little	2=slightly severe	2=slightly severe	2=slightly severe	2=satisfied	2=slightly interferes	2=somewhat aware	2=a little					2=less than once a week	2=less than once a week	2=less than once a week	2=less than once a week	2=less than once a week	2=less than once a week	2=less than once a week	2=less than once a week	2=less than once a week	2=less than once a week	2=quite good	2=less than once a week
			3=high school	3=widowed/divorce/seperated		3=middle-high			3=moderate	3=moderate	3=moderate	3=moderate	3=moderate	3=moderate	3=moderate	3=moderate	3=moderate	3=moderate	3=moderate	3=moderate	3=moderate	3=moderate	3=moderate	3=moderate	3=moderate	3=moderate	3=moderate	3=moderate	3=moderate	3=neutral	3=somewhat interferes	3=partially aware	3=moderately					3=once or twice a week	3=once or twice a week	3=once or twice a week	3=once or twice a week	3=once or twice a week	3=once or twice a week	3=once or twice a week	3=once or twice a week	3=once or twice a week	3=once or twice a week	3=quite bad	3=once or twice a week
			4=college			4=high			4=good	4=feel it strongly	4=often	4=often	4=often	4=often	4=often	4=often	4=often	4=often	4=often	4=often	4=often	4=often	4=often	4=often	4=often	4=often	4=severe	4=severe	4=severe	4=dissatisfied	4=greatly interferes	4=fairly aware	4=a lot					4=more than three times a week	4=more than three times a week	4=more than three times a week	4=more than three times a week	4=more than three times a week	4=more than three times a week	4=more than three times a week	4=more than three times a week	4=more than three times a week	4=more than three times a week	4=very bad	4=more than three times a week
			5=graduate school						5=very good	5=feel it intensely	5=very often	5=very often	5=very often	5=very often	5=very often	5=very often	5=very often	5=very often	5=very often	5=very often	5=very often	5=very often	5=very often	5=very often	5=very often	5=very often	5=very severe	5=very severe	5=very severe	5=very dissatisfied	5=extremely interferes	5=fully aware	5=extremely
[truncated: 16 more columns]
